# Supplementary material for: Meiosis I chromosome segregation is established through regulation of microtubule–kinetochore interactions
Source: eLife. 2012 Dec 18;1:e00117. doi: 10.7554/eLife.00117 (PMC3525924; doi:10.7554/eLife.00117)
Supplement: Supplementary file 1. — Strains used in this study. DOI: http://dx.doi.org/10.7554/eLife.00117.055 [file elife00117s001.xlsx]

## Sheet: Sheet1
strain table
A22678
A27421
A22702
A27423
A27425
A30700
A30702
A30704
A30707
A30708
A30700
A30704
A22678
A27421
A22702
A27423
A27425
A22678
A27421
A22702
A27423
A27425
A31019
A31021
A9217
A26278
A29643
A9217
A26278
A10684
A26546
A28684
A28685
A28686
A28684
A28685
A22804
A29965
A22803
A29967
A29957
A29959
A29961
A29963
A28681
A28682
A29994
A29795
A29799
A22868
A22870
A28329
A28330
A29612
A29614
A29616
A29618
A28716
A28720
A28718
A28722
A22678
A28621
A22702
A28623
A22688
A28625
A22708
A28627
A30340
A31780
A31831	31861
A30340
A31945
A31947
A31951
A31949
A31953
A31955
A30340
A30342
A31849
A31855
A31847
A31853
A31851
A31857
A29581
A29582
A29583
A29584
A29585
A18185
A22682
A27476
A27480
A22836
A22838
A22864
A22866
A21104
A21105
A19396
A19400
A21193
A21194
A7450
A28673
A28674
A26277
A29643
A7450
A28339
A26547
A26548
A28681
A28682
A22678
A22702
A31340
A31342
A22804
A29965
A22803
A29967
A29957
A29961
A29959
A29963
A28712
A28713
A28331
A28332
A30856
A30858
A30860
A30743
A30745
A30747
A28329
A28330
A29645
A29647
A22678
A28221
A7118
A23074
A29690
A29690
A20958
A23076
A29718
A29720
A22678
A28621
A22702
A28623
A22678
A22702
A28311
A28341
A22678
A22702
A22678
A30386
A28621
A30390
A22702
A30388
A28623
A30392
A22688
A30638
A28625
A28642
A22708
A30640
A28627
A28644
A22688
A28625
A22708
A28627
A30638
A28642
A30640
A28644
A22678
A27421
A22702
A29404
A22678
A22702
A30342
A32060
A31949
A31951
A31953

## Sheet: Sheet2
strain	Relevant Genotype
W303	MATa, ade2-1, leu2-3, ura3, trp1-1, his3-11,15, can1-100, GAL, psi+
A10684	MATa MET-CDC20::URA3 promURA3::tetR::GFP::LEU2, cenIV::tetOx448::URA3
A26546	MATa promURA3::tetR::GFP::LEU2, CenIV::tetOx448::URA3 mam1::GAL-3HA-MAM1::KanMX6 GAL-3MYC-CDC5::URA3 MET-CDC20::URA3
SK1	MATa/MATalpha ho::LYS2/ho::LYS2 lys2/lys2 ura3/ura3 leu2::hisG/leu2::hisG his3::hisG/his3::hisG trp1::hisG/trp1::hisG
A7118	MATa/alpha cdc20::pCLB2-CDC20::KanMX6/cdc20::pCLB2-CDC20::KanMX6 leu2::pURA3-TetR-GFP::LEU2 CENV::tetOx224::HIS3
A7450	MATa/alpha cdc20::pCLB2-CDC20::KanMX6/cdc20::pCLB2-CDC20::KanMX6 NDC10-6HA::HIS3MX6/NDC10-6HA::HIS3MX6 MAM1-9MYC::TRP1/MAM1-9MYC::TRP1
A9217	MATa/alpha cdc20::pCLB2-CDC20::KanMX6/cdc20::pCLB2-CDC20::KanMX6 NDC10-6HA::HIS3MX6/NDC10-6HA::HIS3MX6 LRS4-13MYC::KanMX6/LRS4-13MYC::KanMX6
A18185	MATa/alpha ura3::pGPD1-GAL4(848).ER::URA3/ura3::pGPD1-GAL4(848).ER::URA3 GAL-NDT80::TRP1/GAL-NDT80::TRP1 CLB3-3HA::KANR/CLB3-3HA::KANR leu2::tetR-GFP::LEU2, TetO-HIS3
A19396	MATa/alpha ura3::pGPD1-GAL4(848).ER::URA3 leu2::pURA3-TetR-GFP::LEU2 CENV::TetOx224::HIS3
A19400	MATa/alpha ura3::pGPD1-GAL4(848).ER::URA3 pGAL-CLB3-3HA::KANR::HIS3/pGAL-CLB3-3HA::KANR::HIS3 leu2::pURA3-TetR-GFP::LEU2, CENV::TetOx224::HIS3
A20958	MATa/alpha ura3::pGPD1-GAL4(848).ER::URA3 GAL-NDT80::TRP1/GAL-NDT80::TRP1 cdc20::pCLB2-CDC20::KanMX/cdc20::pCLB2-CDC20::KanMX leu2::pURA3-TetR-GFP::LEU2 CENV::tetOx224::HIS3
A21104	MATa/alpha TRP1/TRP1 ura3::pGPD1-GAL4(848).ER::URA3/ura3::pGPD1-GAL4(848).ER::URA3 his4X::LEU2-(Bam)-URA3, arg4-Nsp his4B::LEU2, arg4-Bgl II
A21105	MATa/alpha TRP1/ trp1::hisG ura3::pGPD1-GAL4(848).ER::URA3/ura3::pGPD1-GAL4(848).ER::URA3 pGAL-CLB3-3HA::KANR::HIS3/pGAL-CLB3-3HA::KANR::HIS3 his4X::LEU2-(Bam)-URA3, arg4-Nsp his4B::LEU2, arg4-Bgl II
A21193	MATa/alpha ura3::pGPD1-GAL4(848).ER::URA3 spo11::URA3/spo11::URA3 leu2::pURA3-TetR-GFP::LEU2, CENV::TetOx224::HIS3
A21194	MATa/alpha ura3::pGPD1-GAL4(848).ER::URA3 spo11::URA3/spo11::URA3 pGAL-CLB3-3HA::KANR::HIS3/pGAL-CLB3-3HA::KANR::HIS3 leu2::pURA3-TetR-GFP::LEU2, CENV::TetOx224::HIS3
A22678	MATa/alpha ura3::pGPD1-GAL4(848).ER::URA3/ura3::pGPD1-GAL4(848).ER::URA3 GAL-NDT80::TRP1/GAL-NDT80::TRP1 CENV::TetOx224::HIS3, leu2::pURA3-TetR-GFP::LEU2
A22682	MATa/alpha ura3::pGPD1-GAL4(848).ER::URA3/ura3::pGPD1-GAL4(848).ER::URA3 GAL-NDT80::TRP1/GAL-NDT80::TRP1 leu2::tetR-GFP::LEU2, TetO-HIS3 pCup1-CLB3::KANMX
A22688	MATa/alpha ura3::pGPD1-GAL4(848).ER::URA3/ura3::pGPD1-GAL4(848).ER::URA3 GAL-NDT80::TRP1/GAL-NDT80::TRP1 CENV::TetOx224::HIS3/CENV::TetOx224::HIS3 leu2::pURA3-TetR-GFP::LEU2/leu2::pURA3-TetR-GFP::LEU2
A22702	MATa/alpha ura3::pGPD1-GAL4(848).ER::URA3/ura3::pGPD1-GAL4(848).ER::URA3 GAL-NDT80::TRP1/GAL-NDT80::TRP1 leu2::pURA3-TetR-GFP::LEU2, CENV::TetOx224::HIS3 pCup1-CLB3::KANMX
A22708	MATa/alpha ura3::pGPD1-GAL4(848).ER::URA3/ura3::pGPD1-GAL4(848).ER::URA3 GAL-NDT80::TRP1/GAL-NDT80::TRP1 leu2::pURA3-TetR-GFP::LEU2/leu2::pURA3-TetR-GFP::LEU2 , CENV::TetOx224::HIS3/CENV::TetOx224::HIS3 pCup1-CLB3::KANMX
A22803	MATa/alpha ura3::pGPD1-GAL4(848).ER::URA3/ura3::pGPD1-GAL4(848).ER::URA3 GAL-NDT80::TRP1/GAL-NDT80::TRP1 ubr1::HIS3/ubr1::HIS3 rec8::KanMX4::Rec8S197AS386AS387AS136AT173AS199AS245AT249A-S521AS522AS314AS410AS179AS215AS465AS466AS285AS494AS421AY14AS552AT18AT19AS292AS425AS404AS125AT126AS224A-3HA rec8::KanMX4::Rec8S197AS386AS387AS136AT173AS199AS245AT249A-S521AS522AS314AS410AS179AS215AS465AS466AS285AS4…
A22804	MATa/alpha ura3::pGPD1-GAL4(848).ER::URA3/ura3::pGPD1-GAL4(848).ER::URA3 GAL-NDT80::TRP1/GAL-NDT80::TRP1 ubr1::HIS3/ubr1::HIS3 rec8::KanMX4::Rec8-3HA/rec8::KanMX4::Rec8-3HA
A22836	MATa/alpha NDC10-6HA::HIS3MX6 REC8-13MYC-KanMX6
A22838	MATa/alpha NDC10-6HA::HIS3MX6 REC8-13MYC-KanMX6 pCup1-CLB3::KANMX
A22864	MATa/alpha NDC10-6HA::HIS3MX6 MAM1-9MYC::TRP1
A22866	MATa/alpha NDC10-6HA::HIS3MX6 MAM1-9MYC::TRP1 pCup1-CLB3::KANMX
A22868	MATa/alpha SGO1-9MYC:TRP1 NDC10-6HA::HIS3MX6
A22870	MATa/alpha SGO1-9MYC:TRP1 NDC10-6HA::HIS3MX6 pCup1-CLB3::KANMX
A23074	MATa/alpha cdc20::pCLB2-CDC20::KanMX6/cdc20::pCLB2-CDC20::KanMX6 pCup1-CLB3::KANMX leu2::pURA3-TetR-GFP::LEU2, CENV::TetOx224::HIS3
A23076	MATa/alpha ura3::pGPD1-GAL4(848).ER::URA3/ura3::pGPD1-GAL4(848).ER::URA3 GAL-NDT80::TRP1/GAL-NDT80::TRP1 cdc20::pCLB2-CDC20::KanMX/cdc20::pCLB2-CDC20::KanMX pCup1-CLB3::KANMX CENV::TetOx224::HIS3, leu2::pURA3-TetR-GFP::LEU2
A26277	MATa/alpha cdc20::pCLB2-CDC20::KanMX6/cdc20::pCLB2-CDC20::KanMX6 LRS4-13MYC::KanMX6/LRS4-13MYC::KanMX6 NDC10-6HA::HIS3MX6
A26278	MATa/alpha cdc20::pCLB2-CDC20::KanMX6/cdc20::pCLB2-CDC20::KanMX6 LRS4-13MYC::KanMX6/LRS4-13MYC::KanMX6 NDC10-6HA::HIS3MX6 pCup1-CLB3::KANMX
A26547	MATa/alpha cdc20::pCLB2-CDC20::KanMX6/cdc20::pCLB2-CDC20::KanMX6 REC8-3HA::URA3/REC8-3HA::URA3 PDS1-18MYC::LEU2
A26548	MATa/alpha cdc20::pCLB2-CDC20::KanMX6/cdc20::pCLB2-CDC20::KanMX6 REC8-3HA::URA3/REC8-3HA::URA3 PDS1-18MYC::LEU2 clb3::pCup1-CLB3:KANMX
A27421	MATa/alpha ura3::pGPD1-GAL4(848).ER::URA3/ura3::pGPD1-GAL4(848).ER::URA3 GAL-NDT80::TRP1/GAL-NDT80::TRP1 CENV::TetOx224::HIS3, leu2::pURA3-TetR-GFP::LEU2 KanMX:pCUP1-Clb1
A27423	MATa/alpha ura3::pGPD1-GAL4(848).ER::URA3/ura3::pGPD1-GAL4(848).ER::URA3 GAL-NDT80::TRP1/GAL-NDT80::TRP1 CENV::TetOx224::HIS3, leu2::pURA3-TetR-GFP::LEU2 pCup1-CLB4::KANMX
A27425	MATa/alpha ura3::pGPD1-GAL4(848).ER::URA3/ura3::pGPD1-GAL4(848).ER::URA3 GAL-NDT80::TRP1/GAL-NDT80::TRP1 CENV::TetOx224::HIS3, leu2::pURA3-TetR-GFP::LEU2 pCup1-CLB5::KANMX
A27476	MATa/alpha ura3::pGPD1-GAL4(848).ER::URA3 GAL-NDT80::TRP1/GAL-NDT80::TRP1 ura3::pCyc1-GFP-LacI::URA3 leu2::URA3p-tetR-tdTomato::LEU2 CENV::tetOx224::HIS3/CENV::LacO::CNAT
A27480	MATa/alpha ura3::pGPD1-GAL4(848).ER::URA3 GAL-NDT80::TRP1/GAL-NDT80::TRP1 ura3::pCyc1-GFP-LacI::URA3 leu2::URA3p-tetR-tdTomato::LEU2 CENV::tetOx224::HIS3/CENV::LacO::CNAT pCup1-CLB3::KANMX
A28221	MATa/alpha ura3::pGPD1-GAL4(848).ER::URA3/ura3::pGPD1-GAL4(848).ER::URA3 GAL-NDT80::TRP1/GAL-NDT80::TRP1 leu2::pURA3-TetR-GFP::LEU2 CENV::TetOx224::HIS3 ndc80-1/ndc80-1 (4X backcrossed)
A28311	MATa/alpha ura3::pGPD1-GAL4(848).ER::URA3/ura3::pGPD1-GAL4(848).ER::URA3 GAL-NDT80::TRP1/GAL-NDT80::TRP1 leu2::pURA3-TetR-GFP::LEU2 CENV::TetOx224::HIS3 dam1-1/dam1-1
A28329	MATa/alpha his3::hisG/HIS3 NDC10-6HA::HIS3MX6 Rts1-13Myc:HIS3MX/Rts1-13Myc:HIS3MX
A28330	MATa/alpha his3::hisG/HIS3 NDC10-6HA::HIS3MX6 Rts1-13Myc:HIS3MX/Rts1-13Myc:HIS3MX pCup1-CLB3::KANMX
A28331	MATa/alpha cdc20::pCLB2-CDC20::KanMX6/cdc20::pCLB2-CDC20::KanMX6 NDC10-6HA::HIS3MX6 Rts1-13Myc:HIS3MX/Rts1-13Myc:HIS3MX
A28332	MATa/alpha cdc20::pCLB2-CDC20::KanMX6/cdc20::pCLB2-CDC20::KanMX6 NDC10-6HA::HIS3MX6 Rts1-13Myc:HIS3MX/Rts1-13Myc:HIS3MX pCup1-CLB3::KANMX
A28339	MATa/alpha cdc20::pCLB2-CDC20::KanMX6/cdc20::pCLB2-CDC20::KanMX6 NDC10-6HA::HIS3MX6/NDC10-6HA::HIS3MX6 MAM1-9MYC::TRP1/MAM1-9MYC::TRP1 cdc6::KanMX6::pSCC1-3HA-CDC6/cdc6::KanMX6::pSCC1-3HA-CDC6
A28341	MATa/alpha ura3::pGPD1-GAL4(848).ER::URA3/ura3::pGPD1-GAL4(848).ER::URA3 GAL-NDT80::TRP1/GAL-NDT80::TRP1 leu2::pURA3-TetR-GFP::LEU2 CENV::TetOx224::HIS3 dam1-1/dam1-1 pCup1-CLB3::KANMX
A28621	MATa/alpha ura3::pGPD1-GAL4(848).ER::URA3/ura3::pGPD1-GAL4(848).ER::URA3 GAL-NDT80::TRP1/GAL-NDT80::TRP1 leu2::pURA3-TetR-GFP::LEU2 CENV::TetOx224::HIS3 ndc80-1/ndc80-1
A28623	MATa/alpha ura3::pGPD1-GAL4(848).ER::URA3/ura3::pGPD1-GAL4(848).ER::URA3 GAL-NDT80::TRP1/GAL-NDT80::TRP1 leu2::pURA3-TetR-GFP::LEU2 CENV::TetOx224::HIS3 ndc80-1/ndc80-1 pCup1-CLB3::KANMX
A28625	MATa/alpha ura3::pGPD1-GAL4(848).ER::URA3/ura3::pGPD1-GAL4(848).ER::URA3 GAL-NDT80::TRP1/GAL-NDT80::TRP1 leu2::pURA3-TetR-GFP::LEU2/leu2::pURA3-TetR-GFP::LEU2 CENV::TetOx224::HIS3/CENV::TetOx224::HIS3 ndc80-1/ndc80-1
A28627	MATa/alpha ura3::pGPD1-GAL4(848).ER::URA3/ura3::pGPD1-GAL4(848).ER::URA3 GAL-NDT80::TRP1/GAL-NDT80::TRP1 leu2::pURA3-TetR-GFP::LEU2/leu2::pURA3-TetR-GFP::LEU2 CENV::TetOx224::HIS3/CENV::TetOx224::HIS3 ndc80-1/ndc80-1 pCup1-CLB3::KANMX
A28673	MATa/alpha cdc20::pCLB2-CDC20::KanMX6/cdc20::pCLB2-CDC20::KanMX6 NDC10-6HA::HIS3MX6/NDC10-6HA::HIS3MX6 MAM1-9MYC::TRP1/MAM1-9MYC::TRP1 pCup1-CLB3::KANMX
A28674	MATa/alpha cdc20::pCLB2-CDC20::KanMX6/cdc20::pCLB2-CDC20::KanMX6 NDC10-6HA::HIS3MX6/NDC10-6HA::HIS3MX6 MAM1-9MYC::TRP1/MAM1-9MYC::TRP1 pCup1-CLB4::KANMX
A28681	MATa/alpha cdc20::pCLB2-CDC20::KanMX6/cdc20::pCLB2-CDC20::KanMX6 NDC10-13MYC::KanMX6/NDC10-13MYC::KanMX6 REC8-3HA::URA3/REC8-3HA::URA3
A28682	MATa/alpha cdc20::pCLB2-CDC20::KanMX6/cdc20::pCLB2-CDC20::KanMX6 NDC10-13MYC::KanMX6/NDC10-13MYC::KanMX6 REC8-3HA::URA3/REC8-3HA::URA3 pCup1-CLB3::KANMX
A28684	MATa/alpha NDC10-13MYC::KanMX6/NDC10-13MYC::KanMX6 REC8-3HA::URA3/REC8-3HA::URA3
A28685	MATa/alpha NDC10-13MYC::KanMX6/NDC10-13MYC::KanMX6 REC8-3HA::URA3/REC8-3HA::URA3 pCup1-CLB3::KANMX
A28686	MATa/alpha NDC10-13MYC::KanMX6/NDC10-13MYC::KanMX6 REC8-3HA::URA3/REC8-3HA::URA3 pCup1-CLB4::KANMX
A28712	MATa/alpha cdc20::pCLB2-CDC20::KanMX6/cdc20::pCLB2-CDC20::KanMX6 Sgo1-3V5:KanMX/Sgo1-3V5:KanMX
A28713	MATa/alpha cdc20::pCLB2-CDC20::KanMX6/cdc20::pCLB2-CDC20::KanMX6 Sgo1-3V5:KanMX/Sgo1-3V5:KanMX pCup1-CLB3::KANMX
A28716	MATa/alpha ura3::pGPD1-GAL4(848).ER::URA3/ura3::pGPD1-GAL4(848).ER::URA3 GAL-NDT80::TRP1/GAL-NDT80::TRP1 NDC10-6HA::HIS3MX6/NDC10-6HA::HIS3MX6 REC8-13MYC-KanMX6/REC8-13MYC-KanMX6
A28718	MATa/alpha ura3::pGPD1-GAL4(848).ER::URA3/ura3::pGPD1-GAL4(848).ER::URA3 GAL-NDT80::TRP1/GAL-NDT80::TRP1 NDC10-6HA::HIS3MX6/NDC10-6HA::HIS3MX6 REC8-13MYC-KanMX6/REC8-13MYC-KanMX6 pCup1-CLB3::KANMX
A28720	MATa/alpha ura3::pGPD1-GAL4(848).ER::URA3/ura3::pGPD1-GAL4(848).ER::URA3 GAL-NDT80::TRP1/GAL-NDT80::TRP1 NDC10-6HA::HIS3MX6/NDC10-6HA::HIS3MX6 REC8-13MYC-KanMX6/REC8-13MYC-KanMX6 ndc80-1/ndc80-1
A28722	MATa/alpha ura3::pGPD1-GAL4(848).ER::URA3/ura3::pGPD1-GAL4(848).ER::URA3 GAL-NDT80::TRP1/GAL-NDT80::TRP1 NDC10-6HA::HIS3MX6/NDC10-6HA::HIS3MX6 REC8-13MYC-KanMX6/REC8-13MYC-KanMX6 ndc80-1/ndc80-1 pCup1-CLB3::KANMX
A28898	MATa/alpha ura3::pGPD1-GAL4(848).ER::URA3/ura3::pGPD1-GAL4(848).ER::URA3 GAL-NDT80::TRP1/GAL-NDT80::TRP1 Dam1-3V5:His3MX
A29161	MATa/alpha trp1::hisG(?)/trp1::hisG(?) his3::hisG/his3::hisG(?) ndt80::LEU2/ndt80::LEU2 Ask1-13myc:KanMX/Ask1-13myc:KanMX NDC10-6HA::HIS3MX6/NDC10-6HA::HIS3MX6
A29404	MATa/alpha ura3::pGPD1-GAL4(848).ER::URA3/ura3::pGPD1-GAL4(848).ER::URA3 GAL-NDT80::TRP1/GAL-NDT80::TRP1 leu2::pURA3-TetR-GFP::LEU2, CENV::TetOx224::HIS3 pCup1-CLB3::KANMX KanMX:pCUP1-Clb1
A29581	MATa/alpha ura3::pGPD1-GAL4(848).ER::URA3/ura3::pGPD1-GAL4(848).ER::URA3 GAL-NDT80::TRP1/GAL-NDT80::TRP1 SPC42-mCherry::NAT
A29582	MATa/alpha ura3::pGPD1-GAL4(848).ER::URA3/ura3::pGPD1-GAL4(848).ER::URA3 GAL-NDT80::TRP1/GAL-NDT80::TRP1 SPC42-mCherry::NAT KanMX:pCUP1-Clb1
A29583	MATa/alpha ura3::pGPD1-GAL4(848).ER::URA3/ura3::pGPD1-GAL4(848).ER::URA3 GAL-NDT80::TRP1/GAL-NDT80::TRP1 SPC42-mCherry::NAT pCup1-CLB3::KANMX
A29584	MATa/alpha ura3::pGPD1-GAL4(848).ER::URA3/ura3::pGPD1-GAL4(848).ER::URA3 GAL-NDT80::TRP1/GAL-NDT80::TRP1 SPC42-mCherry::NAT pCup1-CLB4::KANMX
A29585	MATa/alpha ura3::pGPD1-GAL4(848).ER::URA3/ura3::pGPD1-GAL4(848).ER::URA3 GAL-NDT80::TRP1/GAL-NDT80::TRP1 SPC42-mCherry::NAT pCup1-CLB5::KANMX
A29612	MATa/alpha ura3::pGPD1-GAL4(848).ER::URA3/ura3::pGPD1-GAL4(848).ER::URA3 GAL-NDT80::TRP1/GAL-NDT80::TRP1 cdc20::pCLB2-CDC20::KanMX6/cdc20::pCLB2-CDC20::KanMX6 LRS4-13MYC::KanMX6/LRS4-13MYC::KanMX6 NDC10-6HA::HIS3MX6
A29614	MATa/alpha ura3::pGPD1-GAL4(848).ER::URA3/ura3::pGPD1-GAL4(848).ER::URA3 GAL-NDT80::TRP1/GAL-NDT80::TRP1 cdc20::pCLB2-CDC20::KanMX6/cdc20::pCLB2-CDC20::KanMX6 LRS4-13MYC::KanMX6/LRS4-13MYC::KanMX6 NDC10-6HA::HIS3MX6 ndc80-1/ndc80-1
A29616	MATa/alpha ura3::pGPD1-GAL4(848).ER::URA3/ura3::pGPD1-GAL4(848).ER::URA3 GAL-NDT80::TRP1/GAL-NDT80::TRP1 cdc20::pCLB2-CDC20::KanMX6/cdc20::pCLB2-CDC20::KanMX6 LRS4-13MYC::KanMX6/LRS4-13MYC::KanMX6 NDC10-6HA::HIS3MX6 pCup1-CLB3::KANMX
A29618	MATa/alpha ura3::pGPD1-GAL4(848).ER::URA3/ura3::pGPD1-GAL4(848).ER::URA3 GAL-NDT80::TRP1/GAL-NDT80::TRP1 cdc20::pCLB2-CDC20::KanMX6/cdc20::pCLB2-CDC20::KanMX6 LRS4-13MYC::KanMX6/LRS4-13MYC::KanMX6 NDC10-6HA::HIS3MX6 ndc80-1/ndc80-1 pCup1-CLB3::KANMX
A29643	MATa/alpha cdc20::pCLB2-CDC20::KanMX6/cdc20::pCLB2-CDC20::KanMX6 LRS4-13MYC::KanMX6/LRS4-13MYC::KanMX6 NDC10-6HA::HIS3MX6 pCup1-CLB4::KANMX
A29645	MATa/alpha Rts1-3V5:KanMX/Rts1-3V5:KanMX NDC10 -13MYC::KANMX6/NDC10 -13MYC::KANMX6 REC8-3HA::URA3/REC8-3HA::URA3
A29647	MATa/alpha Rts1-3V5:KanMX/Rts1-3V5:KanMX NDC10 -13MYC::KANMX6/NDC10 -13MYC::KANMX6 leu2::REC8-S136DS179DS197DT209D-3HA:LEU2/leu2::REC8-S136DS179DS197DT209D-3HA:LEU2 rec8∆::KanMX4/rec8∆::KanMX4
A29690	MATa/alpha cdc20::pCLB2-CDC20::KanMX6/cdc20::pCLB2-CDC20::KanMX6 ndc80-1/ndc80-1 leu2::pURA3-TetR-GFP::LEU2, CENV::TetOx224::HIS3
A29718	MATa/alpha ura3::pGPD1-GAL4(848).ER::URA3/ura3::pGPD1-GAL4(848).ER::URA3 GAL-NDT80::TRP1/GAL-NDT80::TRP1 cdc20::pCLB2-CDC20::KanMX6/cdc20::pCLB2-CDC20::KanMX6 ndc80-1/ndc80-1 CENV::TetOx224::HIS3, leu2::pURA3-TetR-GFP::LEU2
A29720	MATa/alpha ura3::pGPD1-GAL4(848).ER::URA3/ura3::pGPD1-GAL4(848).ER::URA3 GAL-NDT80::TRP1/GAL-NDT80::TRP1 cdc20::pCLB2-CDC20::KanMX6/cdc20::pCLB2-CDC20::KanMX6 ndc80-1/ndc80-1 CENV::TetOx224::HIS3, leu2::pURA3-TetR-GFP::LEU2 pCup1-CLB3::KanMX
A29795	MATa/alpha ura3::pGPD1-GAL4(848).ER::URA3/ura3::pGPD1-GAL4(848).ER::URA3 GAL-NDT80::TRP1/GAL-NDT80::TRP1 Sgo1-3V5:KanMX/Sgo1-3V5:KanMX NDC10-6HA::HIS3MX6
A29799	MATa/alpha ura3::pGPD1-GAL4(848).ER::URA3/ura3::pGPD1-GAL4(848).ER::URA3 GAL-NDT80::TRP1/GAL-NDT80::TRP1 Sgo1-3V5:KanMX/Sgo1-3V5:KanMX NDC10-6HA::HIS3MX6 pCup1-CLB3::KANMX
A29957	MATa/alpha ura3::pGPD1-GAL4(848).ER::URA3/ura3::pGPD1-GAL4(848).ER::URA3 GAL-NDT80::TRP1/GAL-NDT80::TRP1 ubr1::HIS3/ubr1::HIS3 REC8-13MYC-KanMX6 rec8::KanMX4::Rec8-3HA
A29959	MATa/alpha ura3::pGPD1-GAL4(848).ER::URA3/ura3::pGPD1-GAL4(848).ER::URA3 GAL-NDT80::TRP1/GAL-NDT80::TRP1 ubr1::HIS3/ubr1::HIS3 REC8-13MYC-KanMX6 rec8::KanMX4::Rec8-3HA pCup1-CLB3::KANMX
A29961	MATa/alpha ura3::pGPD1-GAL4(848).ER::URA3/ura3::pGPD1-GAL4(848).ER::URA3 GAL-NDT80::TRP1/GAL-NDT80::TRP1 ubr1::HIS3/ubr1::HIS3 REC8-13MYC-KanMX6 rec8::KanMX4::Rec8S197AS386AS387AS136AT173AS199AS245AT249A-S521AS522AS314AS410AS179AS215AS465AS466AS285AS494AS421AY14AS552AT18AT19AS292AS425AS404AS125AT126AS224A-3HA
A29963	MATa/alpha ura3::pGPD1-GAL4(848).ER::URA3/ura3::pGPD1-GAL4(848).ER::URA3 GAL-NDT80::TRP1/GAL-NDT80::TRP1 ubr1::HIS3/ubr1::HIS3 REC8-13MYC-KanMX6 rec8::KanMX4::Rec8S197AS386AS387AS136AT173AS199AS245AT249A-S521AS522AS314AS410AS179AS215AS465AS466AS285AS494AS421AY14AS552AT18AT19AS292AS425AS404AS125AT126AS224A-3HA pCup1-CLB3::KANMX
A29965	MATa/alpha ura3::pGPD1-GAL4(848).ER::URA3/ura3::pGPD1-GAL4(848).ER::URA3 GAL-NDT80::TRP1/GAL-NDT80::TRP1 ubr1::HIS3/ubr1::HIS3 rec8::KanMX4::Rec8-3HA/rec8::KanMX4::Rec8-3HA pCup1-CLB3::KANMX
A29967	MATa/alpha ura3::pGPD1-GAL4(848).ER::URA3/ura3::pGPD1-GAL4(848).ER::URA3 GAL-NDT80::TRP1/GAL-NDT80::TRP1 ubr1::HIS3/ubr1::HIS3 rec8::KanMX4::Rec8S197AS386AS387AS136AT173AS199AS245AT249A-S521AS522AS314AS410AS179AS215AS465AS466AS285AS494AS421AY14AS552AT18AT19AS292AS425AS404AS125AT126AS224A-3HA/rec8::KanMX4::Rec8S197AS386AS387AS136AT173AS199AS245AT249AS521AS522AS314AS410AS179AS215AS465AS466AS285AS49…
A29994	MATa/ MATalpha HIS (?)/HIS (?)TRP (?)/TRP (?) sgo1::KanMX6::PCLB2-3HA-SGO1/sgo1::KanMX6::PCLB2-3HA-SGO1 cdc20::pCLB2-CDC20::KanMX6/cdc20::pCLB2-CDC20::KanMX6 REC8-3HA::URA3/REC8-3HA::URA3
A30340	MATa/alpha ura3::pGPD1-GAL4(848).ER::URA3/ura3::pGPD1-GAL4(848).ER::URA3 GAL-NDT80::TRP1/GAL-NDT80::TRP1 CENV::TetOx224::HIS3, leu2::pURA3-TetR-GFP::LEU2 Ndc80-3V5:KanMX
A30342	MATa/alpha ura3::pGPD1-GAL4(848).ER::URA3/ura3::pGPD1-GAL4(848).ER::URA3 GAL-NDT80::TRP1/GAL-NDT80::TRP1 CENV::TetOx224::HIS3, leu2::pURA3-TetR-GFP::LEU2 KanMX:pCup1-Ndc80-3V5:CNAT
A30386	MATa/alpha ura3::pGPD1-GAL4(848).ER::URA3/ura3::pGPD1-GAL4(848).ER::URA3 GAL-NDT80::TRP1/GAL-NDT80::TRP1 mad3∆::CNAT/mad3∆::CNAT leu2::pURA3-TetR-GFP::LEU2, CENV::TetOx224::HIS3
A30388	MATa/alpha ura3::pGPD1-GAL4(848).ER::URA3/ura3::pGPD1-GAL4(848).ER::URA3 GAL-NDT80::TRP1/GAL-NDT80::TRP1 mad3∆::CNAT/mad3∆::CNAT leu2::pURA3-TetR-GFP::LEU2, CENV::TetOx224::HIS3 pCup1-CLB3::KANMX
A30390	MATa/alpha ura3::pGPD1-GAL4(848).ER::URA3/ura3::pGPD1-GAL4(848).ER::URA3 GAL-NDT80::TRP1/GAL-NDT80::TRP1 mad3∆::CNAT/mad3∆::CNAT leu2::pURA3-TetR-GFP::LEU2, CENV::TetOx224::HIS3 ndc80-1/ndc80-1
A30392	MATa/alpha ura3::pGPD1-GAL4(848).ER::URA3/ura3::pGPD1-GAL4(848).ER::URA3 GAL-NDT80::TRP1/GAL-NDT80::TRP1 mad3∆::CNAT/mad3∆::CNAT leu2::pURA3-TetR-GFP::LEU2, CENV::TetOx224::HIS3 ndc80-1/ndc80-1 pCup1-CLB3::KANMX
A30638	MATa/alpha ura3::pGPD1-GAL4(848).ER::URA3/ura3::pGPD1-GAL4(848).ER::URA3 GAL-NDT80::TRP1/GAL-NDT80::TRP1 mad3∆::CNAT/mad3∆::CNAT leu2::pURA3-TetR-GFP::LEU2, CENV::TetOx224::HIS3/leu2::pURA3-TetR-GFP::LEU2, CENV::TetOx224::HIS3
A30640	MATa/alpha ura3::pGPD1-GAL4(848).ER::URA3/ura3::pGPD1-GAL4(848).ER::URA3 GAL-NDT80::TRP1/GAL-NDT80::TRP1 mad3∆::CNAT/mad3∆::CNAT leu2::pURA3-TetR-GFP::LEU2, CENV::TetOx224::HIS3/leu2::pURA3-TetR-GFP::LEU2, CENV::TetOx224::HIS3 pCup1-CLB3::KANMX
A30642	MATa/alpha ura3::pGPD1-GAL4(848).ER::URA3/ura3::pGPD1-GAL4(848).ER::URA3 GAL-NDT80::TRP1/GAL-NDT80::TRP1 leu2::pURA3-TetR-GFP::LEU2/leu2::pURA3-TetR-GFP::LEU2 CENV::TetOx224::HIS3/CENV::TetOx224::HIS3 mad3∆::CNAT/mad3∆::CNAT ndc80-1/ndc80-1
A30644	MATa/alpha ura3::pGPD1-GAL4(848).ER::URA3/ura3::pGPD1-GAL4(848).ER::URA3 GAL-NDT80::TRP1/GAL-NDT80::TRP1 leu2::pURA3-TetR-GFP::LEU2/leu2::pURA3-TetR-GFP::LEU2 CENV::TetOx224::HIS3/CENV::TetOx224::HIS3 mad3∆::CNAT/mad3∆::CNAT ndc80-1/ndc80-1 pCup1-CLB3::KANMX
A30700	MATa/alpha ura3::pGPD1-GAL4(848).ER::URA3/ura3::pGPD1-GAL4(848).ER::URA3 GAL-NDT80::TRP1/GAL-NDT80::TRP1 CENV::TetOx224::HIS3, leu2::pURA3-TetR-GFP::LEU2 SPC42-mCherry::NAT
A30702	MATa/alpha ura3::pGPD1-GAL4(848).ER::URA3/ura3::pGPD1-GAL4(848).ER::URA3 GAL-NDT80::TRP1/GAL-NDT80::TRP1 CENV::TetOx224::HIS3, leu2::pURA3-TetR-GFP::LEU2 SPC42-mCherry::NAT KanMX:pCUP1-Clb1
A30704	MATa/alpha ura3::pGPD1-GAL4(848).ER::URA3/ura3::pGPD1-GAL4(848).ER::URA3 GAL-NDT80::TRP1/GAL-NDT80::TRP1 CENV::TetOx224::HIS3, leu2::pURA3-TetR-GFP::LEU2 SPC42-mCherry::NAT pCup1-CLB3::KANMX
A30707	MATa/alpha ura3::pGPD1-GAL4(848).ER::URA3/ura3::pGPD1-GAL4(848).ER::URA3 GAL-NDT80::TRP1/GAL-NDT80::TRP1 CENV::TetOx224::HIS3, leu2::pURA3-TetR-GFP::LEU2 SPC42-mCherry::NAT pCup1-CLB4::KANMX
A30708	MATa/alpha ura3::pGPD1-GAL4(848).ER::URA3/ura3::pGPD1-GAL4(848).ER::URA3 GAL-NDT80::TRP1/GAL-NDT80::TRP1 CENV::TetOx224::HIS3, leu2::pURA3-TetR-GFP::LEU2 SPC42-mCherry::NAT pCup1-CLB5::KANMX
A30743	MATa/MATalpha Spo13-3V5:HisMX/Spo13-3V5:HisMX cdc20::pCLB2-CDC20::KanMX6/cdc20::pCLB2-CDC20::KanMX6
A30745	MATa/MATalpha Spo13-3V5:HisMX/Spo13-3V5:HisMX cdc20::pCLB2-CDC20::KanMX6/cdc20::pCLB2-CDC20::KanMX6 pCup1-CLB3::KANMX
A30747	MATa/MATalpha Spo13-3V5:HisMX/Spo13-3V5:HisMX cdc20::pCLB2-CDC20::KanMX6/cdc20::pCLB2-CDC20::KanMX6 pCup1-CLB4::KANMX
A30856	MATa/alpha ura3::pGPD1-GAL4(848).ER::URA3/ura3::pGPD1-GAL4(848).ER::URA3 GAL-NDT80::TRP1/GAL-NDT80::TRP1 Spo13-3V5:HisMX/Spo13-3V5:HisMX
A30858	MATa/alpha ura3::pGPD1-GAL4(848).ER::URA3/ura3::pGPD1-GAL4(848).ER::URA3 GAL-NDT80::TRP1/GAL-NDT80::TRP1 Spo13-3V5:HisMX/Spo13-3V5:HisMX pCup1-CLB3::KANMX
A30860	MATa/alpha ura3::pGPD1-GAL4(848).ER::URA3/ura3::pGPD1-GAL4(848).ER::URA3 GAL-NDT80::TRP1/GAL-NDT80::TRP1 Spo13-3V5:HisMX/Spo13-3V5:HisMX pCup1-CLB4::KANMX
A31019	MATa/alpha ura3::pGPD1-GAL4(848).ER::URA3 GAL-NDT80::TRP1/GAL-NDT80::TRP1 leu2::pURA3-TetR-GFP::LEU2, CENV::TetOx224::HIS3 PDS1-tdTomato-KlTRP1/PDS1-tdTomato-KlTRP1
A31021	MATa/alpha ura3::pGPD1-GAL4(848).ER::URA3 GAL-NDT80::TRP1/GAL-NDT80::TRP1 leu2::pURA3-TetR-GFP::LEU2, CENV::TetOx224::HIS3 PDS1-tdTomato-KlTRP1/PDS1-tdTomato-KlTRP1 pCup1-CLB3::KANMX
A31340	MATa/alpha ura3::pGPD1-GAL4(848).ER::URA3/ura3::pGPD1-GAL4(848).ER::URA3 GAL-NDT80::TRP1/GAL-NDT80::TRP1 mam1∆::NAT/mam1∆::NAT CENV::TetOx224::HIS3, leu2::pURA3-TetR-GFP::LEU2
A31342	MATa/alpha ura3::pGPD1-GAL4(848).ER::URA3/ura3::pGPD1-GAL4(848).ER::URA3 GAL-NDT80::TRP1/GAL-NDT80::TRP1 mam1∆::NAT/mam1∆::NAT CENV::TetOx224::HIS3, leu2::pURA3-TetR-GFP::LEU2 pCup1-CLB3::KANMX
A31776	MATa/alpha ura3::pGPD1-GAL4(848).ER::URA3/ura3::pGPD1-GAL4(848).ER::URA3 GAL-NDT80::TRP1/GAL-NDT80::TRP1 CENV::TetOx224::HIS3, leu2::pURA3-TetR-GFP::LEU2 Ndc80-3V5:KanMX pCup1-CLB3::KANMX
A31780	MATa/alpha ura3::pGPD1-GAL4(848).ER::URA3/ura3::pGPD1-GAL4(848).ER::URA3 GAL-NDT80::TRP1/GAL-NDT80::TRP1 CENV::TetOx224::HIS3, leu2::pURA3-TetR-GFP::LEU2 Ndc80-3V5:KanMX pCup1-CLB3::KANMX KanMX:pCUP1-Clb1
A31847	MATa/alpha ura3::pGPD1-GAL4(848).ER::URA3/ura3::pGPD1-GAL4(848).ER::URA3 GAL-NDT80::TRP1/GAL-NDT80::TRP1 CENV::TetOx224::HIS3, leu2::pURA3-TetR-GFP::LEU2 Ndc80-3V5:KanMX pCup1-CLB3::KANMX
A31849	MATa/alpha ura3::pGPD1-GAL4(848).ER::URA3/ura3::pGPD1-GAL4(848).ER::URA3 GAL-NDT80::TRP1/GAL-NDT80::TRP1 CENV::TetOx224::HIS3, leu2::pURA3-TetR-GFP::LEU2 Ndc80-3V5:KanMX KanMX:pCUP1-Hsk3-3HA
A31851	MATa/alpha ura3::pGPD1-GAL4(848).ER::URA3/ura3::pGPD1-GAL4(848).ER::URA3 GAL-NDT80::TRP1/GAL-NDT80::TRP1 CENV::TetOx224::HIS3, leu2::pURA3-TetR-GFP::LEU2 Ndc80-3V5:KanMX KanMX:pCUP1-Hsk3-3HA KanMX:pCUP1-Hsk3-3HA
A31853	MATa/alpha ura3::pGPD1-GAL4(848).ER::URA3/ura3::pGPD1-GAL4(848).ER::URA3 GAL-NDT80::TRP1/GAL-NDT80::TRP1 CENV::TetOx224::HIS3, leu2::pURA3-TetR-GFP::LEU2 KanMX:pCup1-Ndc80-3V5:CNAT pCup1-CLB3::KANMX
A31855	MATa/alpha ura3::pGPD1-GAL4(848).ER::URA3/ura3::pGPD1-GAL4(848).ER::URA3 GAL-NDT80::TRP1/GAL-NDT80::TRP1 CENV::TetOx224::HIS3, leu2::pURA3-TetR-GFP::LEU2 KanMX:pCup1-Ndc80-3V5:CNAT KanMX:pCUP1-Hsk3-3HA
A31857	MATa/alpha ura3::pGPD1-GAL4(848).ER::URA3/ura3::pGPD1-GAL4(848).ER::URA3 GAL-NDT80::TRP1/GAL-NDT80::TRP1 CENV::TetOx224::HIS3, leu2::pURA3-TetR-GFP::LEU2 KanMX:pCup1-Ndc80-3V5:CNAT pCup1-CLB3::KANMX KanMX:pCUP1-Hsk3-3HA
A31861	MATa/alpha ura3::pGPD1-GAL4(848).ER::URA3/ura3::pGPD1-GAL4(848).ER::URA3 GAL-NDT80::TRP1/GAL-NDT80::TRP1 Hsk3-3V5:HisMX
A31945	MATa/ MATalpha trp1::hisG(?) GAL-NDT80::TRP1/ndt80::LEU2 Ask1-13myc:KanMX NDC10-6HA::HIS3MX6
A31947	MATa/ MATalpha trp1::hisG(?) GAL-NDT80::TRP1/ndt80::LEU2 Ask1-13myc:KanMX NDC10-6HA::HIS3MX6 pCup1-CLB3::KANMX
A31949	MATa/ MATalpha trp1::hisG(?) GAL-NDT80::TRP1/ndt80::LEU2 Ask1-13myc:KanMX NDC10-6HA::HIS3MX6 KanMX:pCup1-Ndc80-3V5:CNAT pCup1-CLB3::KANMX
A31951	MATa/ MATalpha trp1::hisG(?) GAL-NDT80::TRP1/ndt80::LEU2 Ask1-13myc:KanMX NDC10-6HA::HIS3MX6 KanMX:pCUP1-Hsk3 KanMX:pCup1-Ndc80-3V5:CNAT
A31953	MATa/ MATalpha trp1::hisG(?) GAL-NDT80::TRP1/ndt80::LEU2 Ask1-13myc:KanMX NDC10-6HA::HIS3MX6 KanMX:pCUP1-Hsk3 KanMX:pCup1-Ndc80-3V5:CNAT pCup1-CLB3::KANMX
A31955	MATa/ MATalpha TRP1/trp1::hisG cdc20::pCLB2-CDC20::KanMX6/cdc20::pCLB2-CDC20::KanMX6 NDC10-6HA::HIS3MX6 Ask1-13myc:KanMX
A32060	MATa/alpha ura3::pGPD1-GAL4(848).ER::URA3/ura3::pGPD1-GAL4(848).ER::URA3 GAL-NDT80::TRP1/GAL-NDT80::TRP1 KanMX:pCUP1-Hsk3-3HA:HisMX

## Sheet: Sheet3
Supplementary file 1. Strains used in this study.
strain	Relevant Genotype
W303	MATa, ade2-1, leu2-3, ura3, trp1-1, his3-11,15, can1-100, GAL, psi+
A10684	MATa MET-CDC20::URA3 promURA3::tetR::GFP::LEU2, cenIV::tetOx448::URA3
A26546	MATa promURA3::tetR::GFP::LEU2, CenIV::tetOx448::URA3 mam1::GAL-3HA-MAM1::KanMX6 GAL-3MYC-CDC5::URA3 MET-CDC20::URA3
SK1 (A4962)	MATa/MATalpha ho::LYS2/ho::LYS2 lys2/lys2 ura3/ura3 leu2::hisG/leu2::hisG his3::hisG/his3::hisG trp1::hisG/trp1::hisG
A7118	MATa/alpha cdc20::pCLB2-CDC20::KanMX6/cdc20::pCLB2-CDC20::KanMX6 leu2::pURA3-TetR-GFP::LEU2 CENV::tetOx224::HIS3
A7450	MATa/alpha cdc20::pCLB2-CDC20::KanMX6/cdc20::pCLB2-CDC20::KanMX6 NDC10-6HA::HIS3MX6/NDC10-6HA::HIS3MX6 MAM1-9MYC::TRP1/MAM1-9MYC::TRP1
A9217	MATa/alpha cdc20::pCLB2-CDC20::KanMX6/cdc20::pCLB2-CDC20::KanMX6 NDC10-6HA::HIS3MX6/NDC10-6HA::HIS3MX6 LRS4-13MYC::KanMX6/LRS4-13MYC::KanMX6
A15163	MATa/alpha cdc20::pCLB2-CDC20::KanMX6/cdc20::pCLB2-CDC20::KanMX6 leu2::pURA3-TetR-GFP::LEU2/leu2::pURA3-TetR-GFP::LEU2 CENV::TetOx224::HIS3/CENV::TetOx224::HIS3
A18185	MATa/alpha ura3::pGPD1-GAL4(848).ER::URA3/ura3::pGPD1-GAL4(848).ER::URA3 GAL-NDT80::TRP1/GAL-NDT80::TRP1 CLB3-3HA::KANR/CLB3-3HA::KANR leu2::tetR-GFP::LEU2, TetO-HIS3
A18686	MATa/alpha ura3::pGPD1-GAL4(848).ER::URA3/ura3::pGPD1-GAL4(848).ER::URA3 CLB3-3HA:KANR/CLB3-3HA::KANR leu2::tetR-GFP::LEU2, TetO-HIS3
A19151	MATa/alpha ura3::pGPD1-GAL4(848).ER::URA3/ura3::pGPD1-GAL4(848).ER::URA3
A19396	MATa/alpha ura3::pGPD1-GAL4(848).ER::URA3 leu2::pURA3-TetR-GFP::LEU2 CENV::TetOx224::HIS3
A19400	MATa/alpha ura3::pGPD1-GAL4(848).ER::URA3 pGAL-CLB3-3HA::KANR::HIS3/pGAL-CLB3-3HA::KANR::HIS3 leu2::pURA3-TetR-GFP::LEU2, CENV::TetOx224::HIS3
A20958	MATa/alpha ura3::pGPD1-GAL4(848).ER::URA3 GAL-NDT80::TRP1/GAL-NDT80::TRP1 cdc20::pCLB2-CDC20::KanMX/cdc20::pCLB2-CDC20::KanMX leu2::pURA3-TetR-GFP::LEU2 CENV::tetOx224::HIS3
A21104	MATa/alpha TRP1/TRP1 ura3::pGPD1-GAL4(848).ER::URA3/ura3::pGPD1-GAL4(848).ER::URA3 his4X::LEU2-(Bam)-URA3, arg4-Nsp his4B::LEU2, arg4-Bgl II
A21105	MATa/alpha TRP1/ trp1::hisG ura3::pGPD1-GAL4(848).ER::URA3/ura3::pGPD1-GAL4(848).ER::URA3 pGAL-CLB3-3HA::KANR::HIS3/pGAL-CLB3-3HA::KANR::HIS3 his4X::LEU2-(Bam)-URA3, arg4-Nsp his4B::LEU2, arg4-Bgl II
A21193	MATa/alpha ura3::pGPD1-GAL4(848).ER::URA3 spo11::URA3/spo11::URA3 leu2::pURA3-TetR-GFP::LEU2, CENV::TetOx224::HIS3
A21194	MATa/alpha ura3::pGPD1-GAL4(848).ER::URA3 spo11::URA3/spo11::URA3 pGAL-CLB3-3HA::KANR::HIS3/pGAL-CLB3-3HA::KANR::HIS3 leu2::pURA3-TetR-GFP::LEU2, CENV::TetOx224::HIS3
A22678	MATa/alpha ura3::pGPD1-GAL4(848).ER::URA3/ura3::pGPD1-GAL4(848).ER::URA3 GAL-NDT80::TRP1/GAL-NDT80::TRP1 CENV::TetOx224::HIS3, leu2::pURA3-TetR-GFP::LEU2
A22682	MATa/alpha ura3::pGPD1-GAL4(848).ER::URA3/ura3::pGPD1-GAL4(848).ER::URA3 GAL-NDT80::TRP1/GAL-NDT80::TRP1 leu2::tetR-GFP::LEU2, TetO-HIS3 pCup1-CLB3::KANMX
A22688	MATa/alpha ura3::pGPD1-GAL4(848).ER::URA3/ura3::pGPD1-GAL4(848).ER::URA3 GAL-NDT80::TRP1/GAL-NDT80::TRP1 CENV::TetOx224::HIS3/CENV::TetOx224::HIS3 leu2::pURA3-TetR-GFP::LEU2/leu2::pURA3-TetR-GFP::LEU2
A22702	MATa/alpha ura3::pGPD1-GAL4(848).ER::URA3/ura3::pGPD1-GAL4(848).ER::URA3 GAL-NDT80::TRP1/GAL-NDT80::TRP1 leu2::pURA3-TetR-GFP::LEU2, CENV::TetOx224::HIS3 pCup1-CLB3::KANMX
A22708	MATa/alpha ura3::pGPD1-GAL4(848).ER::URA3/ura3::pGPD1-GAL4(848).ER::URA3 GAL-NDT80::TRP1/GAL-NDT80::TRP1 leu2::pURA3-TetR-GFP::LEU2/leu2::pURA3-TetR-GFP::LEU2 , CENV::TetOx224::HIS3/CENV::TetOx224::HIS3 pCup1-CLB3::KANMX
A22803	MATa/alpha ura3::pGPD1-GAL4(848).ER::URA3/ura3::pGPD1-GAL4(848).ER::URA3 GAL-NDT80::TRP1/GAL-NDT80::TRP1 ubr1::HIS3/ubr1::HIS3 rec8::KanMX4::Rec8S197AS386AS387AS136AT173AS199AS245AT249A-S521AS522AS314AS410AS179AS215AS465AS466AS285AS494AS421AY14AS552AT18AT19AS292AS425AS404AS125AT126AS224A-3HA/ rec8::KanMX4::Rec8S197AS386AS387AS136AT173AS199AS245AT249A-S521AS522AS314AS410AS179AS215AS465AS466AS285AS…
A22804	MATa/alpha ura3::pGPD1-GAL4(848).ER::URA3/ura3::pGPD1-GAL4(848).ER::URA3 GAL-NDT80::TRP1/GAL-NDT80::TRP1 ubr1::HIS3/ubr1::HIS3 rec8::KanMX4::Rec8-3HA/rec8::KanMX4::Rec8-3HA
A22836	MATa/alpha NDC10-6HA::HIS3MX6 REC8-13MYC-KanMX6
A22838	MATa/alpha NDC10-6HA::HIS3MX6 REC8-13MYC-KanMX6 pCup1-CLB3::KANMX
A22864	MATa/alpha NDC10-6HA::HIS3MX6 MAM1-9MYC::TRP1
A22866	MATa/alpha NDC10-6HA::HIS3MX6 MAM1-9MYC::TRP1 pCup1-CLB3::KANMX
A22868	MATa/alpha SGO1-9MYC:TRP1 NDC10-6HA::HIS3MX6
A22870	MATa/alpha SGO1-9MYC:TRP1 NDC10-6HA::HIS3MX6 pCup1-CLB3::KANMX
A23074	MATa/alpha cdc20::pCLB2-CDC20::KanMX6/cdc20::pCLB2-CDC20::KanMX6 pCup1-CLB3::KANMX leu2::pURA3-TetR-GFP::LEU2, CENV::TetOx224::HIS3
A23076	MATa/alpha ura3::pGPD1-GAL4(848).ER::URA3/ura3::pGPD1-GAL4(848).ER::URA3 GAL-NDT80::TRP1/GAL-NDT80::TRP1 cdc20::pCLB2-CDC20::KanMX/cdc20::pCLB2-CDC20::KanMX pCup1-CLB3::KANMX CENV::TetOx224::HIS3, leu2::pURA3-TetR-GFP::LEU2
A23084	MATa/alpha ura3::pGPD1-GAL4(848).ER::URA3/ura3::pGPD1-GAL4(848).ER::URA3 PGAL-CLB3-3HA:KANMX::HIS3 leu2::tetR-GFP::LEU2, TetO-HIS3
A23086	MATa/alpha ura3::pGPD1-GAL4(848).ER::URA3 PCUP-CLB3-KANMX leu2::tetR-GFP::LEU2, TetO-HIS3
A25508	MATa/alpha ura3::pGPD1-GAL4(848).ER::URA3/ura3::pGPD1-GAL4(848).ER::URA3 GAL-NDT80::TRP1/GAL-NDT80::TRP1 CDC28-3V5::KanMX
A26277	MATa/alpha cdc20::pCLB2-CDC20::KanMX6/cdc20::pCLB2-CDC20::KanMX6 LRS4-13MYC::KanMX6/LRS4-13MYC::KanMX6 NDC10-6HA::HIS3MX6
A26278	MATa/alpha cdc20::pCLB2-CDC20::KanMX6/cdc20::pCLB2-CDC20::KanMX6 LRS4-13MYC::KanMX6/LRS4-13MYC::KanMX6 NDC10-6HA::HIS3MX6 pCup1-CLB3::KANMX
A26547	MATa/alpha cdc20::pCLB2-CDC20::KanMX6/cdc20::pCLB2-CDC20::KanMX6 REC8-3HA::URA3/REC8-3HA::URA3 PDS1-18MYC::LEU2
A26548	MATa/alpha cdc20::pCLB2-CDC20::KanMX6/cdc20::pCLB2-CDC20::KanMX6 REC8-3HA::URA3/REC8-3HA::URA3 PDS1-18MYC::LEU2 clb3::pCup1-CLB3:KANMX
A27421	MATa/alpha ura3::pGPD1-GAL4(848).ER::URA3/ura3::pGPD1-GAL4(848).ER::URA3 GAL-NDT80::TRP1/GAL-NDT80::TRP1 CENV::TetOx224::HIS3, leu2::pURA3-TetR-GFP::LEU2 KanMX:pCUP1-Clb1
A27423	MATa/alpha ura3::pGPD1-GAL4(848).ER::URA3/ura3::pGPD1-GAL4(848).ER::URA3 GAL-NDT80::TRP1/GAL-NDT80::TRP1 CENV::TetOx224::HIS3, leu2::pURA3-TetR-GFP::LEU2 pCup1-CLB4::KANMX
A27425	MATa/alpha ura3::pGPD1-GAL4(848).ER::URA3/ura3::pGPD1-GAL4(848).ER::URA3 GAL-NDT80::TRP1/GAL-NDT80::TRP1 CENV::TetOx224::HIS3, leu2::pURA3-TetR-GFP::LEU2 pCup1-CLB5::KANMX
A27476	MATa/alpha ura3::pGPD1-GAL4(848).ER::URA3 GAL-NDT80::TRP1/GAL-NDT80::TRP1 ura3::pCyc1-GFP-LacI::URA3 leu2::URA3p-tetR-tdTomato::LEU2 CENV::tetOx224::HIS3/CENV::LacO::CNAT
A27480	MATa/alpha ura3::pGPD1-GAL4(848).ER::URA3 GAL-NDT80::TRP1/GAL-NDT80::TRP1 ura3::pCyc1-GFP-LacI::URA3 leu2::URA3p-tetR-tdTomato::LEU2 CENV::tetOx224::HIS3/CENV::LacO::CNAT pCup1-CLB3::KANMX
A28221	MATa/alpha ura3::pGPD1-GAL4(848).ER::URA3/ura3::pGPD1-GAL4(848).ER::URA3 GAL-NDT80::TRP1/GAL-NDT80::TRP1 leu2::pURA3-TetR-GFP::LEU2 CENV::TetOx224::HIS3 ndc80-1/ndc80-1 (4X backcrossed)
A28311	MATa/alpha ura3::pGPD1-GAL4(848).ER::URA3/ura3::pGPD1-GAL4(848).ER::URA3 GAL-NDT80::TRP1/GAL-NDT80::TRP1 leu2::pURA3-TetR-GFP::LEU2 CENV::TetOx224::HIS3 dam1-1/dam1-1
A28329	MATa/alpha his3::hisG/HIS3 NDC10-6HA::HIS3MX6 Rts1-13Myc:HIS3MX/Rts1-13Myc:HIS3MX
A28330	MATa/alpha his3::hisG/HIS3 NDC10-6HA::HIS3MX6 Rts1-13Myc:HIS3MX/Rts1-13Myc:HIS3MX pCup1-CLB3::KANMX
A28331	MATa/alpha cdc20::pCLB2-CDC20::KanMX6/cdc20::pCLB2-CDC20::KanMX6 NDC10-6HA::HIS3MX6 Rts1-13Myc:HIS3MX/Rts1-13Myc:HIS3MX
A28332	MATa/alpha cdc20::pCLB2-CDC20::KanMX6/cdc20::pCLB2-CDC20::KanMX6 NDC10-6HA::HIS3MX6 Rts1-13Myc:HIS3MX/Rts1-13Myc:HIS3MX pCup1-CLB3::KANMX
A28341	MATa/alpha ura3::pGPD1-GAL4(848).ER::URA3/ura3::pGPD1-GAL4(848).ER::URA3 GAL-NDT80::TRP1/GAL-NDT80::TRP1 leu2::pURA3-TetR-GFP::LEU2 CENV::TetOx224::HIS3 dam1-1/dam1-1 pCup1-CLB3::KANMX
A28531	MATa/alpha ura3::pGPD1-GAL4(848).ER::URA3/ura3::pGPD1-GAL4(848).ER::URA3 GAL-NDT80::TRP1/GAL-NDT80::TRP1 leu2::URA3p-tetR-tdTomato::LEU2 CENV::tetOx224::HIS3 KanMX:pCUP1-Clb1-eGFP:HIS3MX
A28533	MATa/alpha ura3::pGPD1-GAL4(848).ER::URA3/ura3::pGPD1-GAL4(848).ER::URA3 GAL-NDT80::TRP1/GAL-NDT80::TRP1 leu2::URA3p-tetR-tdTomato::LEU2 CENV::tetOx224::HIS3 KanMX:pCUP1-Clb3-eGFP:HIS3MX
A28535	MATa/alpha ura3::pGPD1-GAL4(848).ER::URA3/ura3::pGPD1-GAL4(848).ER::URA3 GAL-NDT80::TRP1/GAL-NDT80::TRP1 leu2::URA3p-tetR-tdTomato::LEU2 CENV::tetOx224::HIS3 KanMX:pCUP1-Clb4-eGFP:HIS3MX
A28621	MATa/alpha ura3::pGPD1-GAL4(848).ER::URA3/ura3::pGPD1-GAL4(848).ER::URA3 GAL-NDT80::TRP1/GAL-NDT80::TRP1 leu2::pURA3-TetR-GFP::LEU2 CENV::TetOx224::HIS3 ndc80-1/ndc80-1
A28623	MATa/alpha ura3::pGPD1-GAL4(848).ER::URA3/ura3::pGPD1-GAL4(848).ER::URA3 GAL-NDT80::TRP1/GAL-NDT80::TRP1 leu2::pURA3-TetR-GFP::LEU2 CENV::TetOx224::HIS3 ndc80-1/ndc80-1 pCup1-CLB3::KANMX
A28625	MATa/alpha ura3::pGPD1-GAL4(848).ER::URA3/ura3::pGPD1-GAL4(848).ER::URA3 GAL-NDT80::TRP1/GAL-NDT80::TRP1 leu2::pURA3-TetR-GFP::LEU2/leu2::pURA3-TetR-GFP::LEU2 CENV::TetOx224::HIS3/CENV::TetOx224::HIS3 ndc80-1/ndc80-1
A28627	MATa/alpha ura3::pGPD1-GAL4(848).ER::URA3/ura3::pGPD1-GAL4(848).ER::URA3 GAL-NDT80::TRP1/GAL-NDT80::TRP1 leu2::pURA3-TetR-GFP::LEU2/leu2::pURA3-TetR-GFP::LEU2 CENV::TetOx224::HIS3/CENV::TetOx224::HIS3 ndc80-1/ndc80-1 pCup1-CLB3::KANMX
A28663	MATa/alpha ura3::pGPD1-GAL4(848).ER::URA3/ura3::pGPD1-GAL4(848).ER::URA3 GAL-NDT80::TRP1/GAL-NDT80::TRP1 Cdc28-3V5::KanMX leu2::pURA3-TetR-GFP::LEU2,CENV::TetOx224::HIS3
A28665	MATa/alpha ura3::pGPD1-GAL4(848).ER::URA3/ura3::pGPD1-GAL4(848).ER::URA3 GAL-NDT80::TRP1/GAL-NDT80::TRP1 Cdc28-3V5::KanMX leu2::pURA3-TetR-GFP::LEU2,CENV::TetOx224::HIS3 KanMX:pCUP1-Clb1
A28667	MATa/alpha ura3::pGPD1-GAL4(848).ER::URA3/ura3::pGPD1-GAL4(848).ER::URA3 GAL-NDT80::TRP1/GAL-NDT80::TRP1 Cdc28-3V5::KanMX leu2::pURA3-TetR-GFP::LEU2,CENV::TetOx224::HIS3 KanMX:pCUP1-Clb3
A28669	MATa/alpha ura3::pGPD1-GAL4(848).ER::URA3/ura3::pGPD1-GAL4(848).ER::URA3 GAL-NDT80::TRP1/GAL-NDT80::TRP1 Cdc28-3V5::KanMX leu2::pURA3-TetR-GFP::LEU2,CENV::TetOx224::HIS3 KanMX:pCUP1-Clb4
A28671	MATa/alpha ura3::pGPD1-GAL4(848).ER::URA3/ura3::pGPD1-GAL4(848).ER::URA3 GAL-NDT80::TRP1/GAL-NDT80::TRP1 Cdc28-3V5::KanMX leu2::pURA3-TetR-GFP::LEU2,CENV::TetOx224::HIS3 KanMX:pCUP1-Clb5
A28673	MATa/alpha cdc20::pCLB2-CDC20::KanMX6/cdc20::pCLB2-CDC20::KanMX6 NDC10-6HA::HIS3MX6/NDC10-6HA::HIS3MX6 MAM1-9MYC::TRP1/MAM1-9MYC::TRP1 pCup1-CLB3::KANMX
A28674	MATa/alpha cdc20::pCLB2-CDC20::KanMX6/cdc20::pCLB2-CDC20::KanMX6 NDC10-6HA::HIS3MX6/NDC10-6HA::HIS3MX6 MAM1-9MYC::TRP1/MAM1-9MYC::TRP1 pCup1-CLB4::KANMX
A28681	MATa/alpha cdc20::pCLB2-CDC20::KanMX6/cdc20::pCLB2-CDC20::KanMX6 NDC10-13MYC::KanMX6/NDC10-13MYC::KanMX6 REC8-3HA::URA3/REC8-3HA::URA3
A28682	MATa/alpha cdc20::pCLB2-CDC20::KanMX6/cdc20::pCLB2-CDC20::KanMX6 NDC10-13MYC::KanMX6/NDC10-13MYC::KanMX6 REC8-3HA::URA3/REC8-3HA::URA3 pCup1-CLB3::KANMX
A28684	MATa/alpha NDC10-13MYC::KanMX6/NDC10-13MYC::KanMX6 REC8-3HA::URA3/REC8-3HA::URA3
A28685	MATa/alpha NDC10-13MYC::KanMX6/NDC10-13MYC::KanMX6 REC8-3HA::URA3/REC8-3HA::URA3 pCup1-CLB3::KANMX
A28686	MATa/alpha NDC10-13MYC::KanMX6/NDC10-13MYC::KanMX6 REC8-3HA::URA3/REC8-3HA::URA3 pCup1-CLB4::KANMX
A28712	MATa/alpha cdc20::pCLB2-CDC20::KanMX6/cdc20::pCLB2-CDC20::KanMX6 Sgo1-3V5:KanMX/Sgo1-3V5:KanMX
A28713	MATa/alpha cdc20::pCLB2-CDC20::KanMX6/cdc20::pCLB2-CDC20::KanMX6 Sgo1-3V5:KanMX/Sgo1-3V5:KanMX pCup1-CLB3::KANMX
A28716	MATa/alpha ura3::pGPD1-GAL4(848).ER::URA3/ura3::pGPD1-GAL4(848).ER::URA3 GAL-NDT80::TRP1/GAL-NDT80::TRP1 NDC10-6HA::HIS3MX6/NDC10-6HA::HIS3MX6 REC8-13MYC-KanMX6/REC8-13MYC-KanMX6
A28718	MATa/alpha ura3::pGPD1-GAL4(848).ER::URA3/ura3::pGPD1-GAL4(848).ER::URA3 GAL-NDT80::TRP1/GAL-NDT80::TRP1 NDC10-6HA::HIS3MX6/NDC10-6HA::HIS3MX6 REC8-13MYC-KanMX6/REC8-13MYC-KanMX6 pCup1-CLB3::KANMX
A28720	MATa/alpha ura3::pGPD1-GAL4(848).ER::URA3/ura3::pGPD1-GAL4(848).ER::URA3 GAL-NDT80::TRP1/GAL-NDT80::TRP1 NDC10-6HA::HIS3MX6/NDC10-6HA::HIS3MX6 REC8-13MYC-KanMX6/REC8-13MYC-KanMX6 ndc80-1/ndc80-1
A28722	MATa/alpha ura3::pGPD1-GAL4(848).ER::URA3/ura3::pGPD1-GAL4(848).ER::URA3 GAL-NDT80::TRP1/GAL-NDT80::TRP1 NDC10-6HA::HIS3MX6/NDC10-6HA::HIS3MX6 REC8-13MYC-KanMX6/REC8-13MYC-KanMX6 ndc80-1/ndc80-1 pCup1-CLB3::KANMX
A28898	MATa/alpha ura3::pGPD1-GAL4(848).ER::URA3/ura3::pGPD1-GAL4(848).ER::URA3 GAL-NDT80::TRP1/GAL-NDT80::TRP1 Dam1-3V5:His3MX
A29161	MATa/alpha trp1::hisG(?)/trp1::hisG(?) his3::hisG/his3::hisG(?) ndt80::LEU2/ndt80::LEU2 Ask1-13myc:KanMX/Ask1-13myc:KanMX NDC10-6HA::HIS3MX6/NDC10-6HA::HIS3MX6
A29406	MATa/alpha ura3::pGPD1-GAL4(848).ER::URA3/ura3::pGPD1-GAL4(848).ER::URA3 GAL-NDT80::TRP1/GAL-NDT80::TRP1 leu2::pURA3-TetR-GFP::LEU2, CENV::TetOx224::HIS3 pCup1-CLB3::KANMX/ pCup1-CLB3::KANMX
A29581	MATa/alpha ura3::pGPD1-GAL4(848).ER::URA3/ura3::pGPD1-GAL4(848).ER::URA3 GAL-NDT80::TRP1/GAL-NDT80::TRP1 SPC42-mCherry::NAT
A29582	MATa/alpha ura3::pGPD1-GAL4(848).ER::URA3/ura3::pGPD1-GAL4(848).ER::URA3 GAL-NDT80::TRP1/GAL-NDT80::TRP1 SPC42-mCherry::NAT KanMX:pCUP1-Clb1
A29583	MATa/alpha ura3::pGPD1-GAL4(848).ER::URA3/ura3::pGPD1-GAL4(848).ER::URA3 GAL-NDT80::TRP1/GAL-NDT80::TRP1 SPC42-mCherry::NAT pCup1-CLB3::KANMX
A29584	MATa/alpha ura3::pGPD1-GAL4(848).ER::URA3/ura3::pGPD1-GAL4(848).ER::URA3 GAL-NDT80::TRP1/GAL-NDT80::TRP1 SPC42-mCherry::NAT pCup1-CLB4::KANMX
A29585	MATa/alpha ura3::pGPD1-GAL4(848).ER::URA3/ura3::pGPD1-GAL4(848).ER::URA3 GAL-NDT80::TRP1/GAL-NDT80::TRP1 SPC42-mCherry::NAT pCup1-CLB5::KANMX
A29612	MATa/alpha ura3::pGPD1-GAL4(848).ER::URA3/ura3::pGPD1-GAL4(848).ER::URA3 GAL-NDT80::TRP1/GAL-NDT80::TRP1 cdc20::pCLB2-CDC20::KanMX6/cdc20::pCLB2-CDC20::KanMX6 LRS4-13MYC::KanMX6/LRS4-13MYC::KanMX6 NDC10-6HA::HIS3MX6
A29614	MATa/alpha ura3::pGPD1-GAL4(848).ER::URA3/ura3::pGPD1-GAL4(848).ER::URA3 GAL-NDT80::TRP1/GAL-NDT80::TRP1 cdc20::pCLB2-CDC20::KanMX6/cdc20::pCLB2-CDC20::KanMX6 LRS4-13MYC::KanMX6/LRS4-13MYC::KanMX6 NDC10-6HA::HIS3MX6 ndc80-1/ndc80-1
A29616	MATa/alpha ura3::pGPD1-GAL4(848).ER::URA3/ura3::pGPD1-GAL4(848).ER::URA3 GAL-NDT80::TRP1/GAL-NDT80::TRP1 cdc20::pCLB2-CDC20::KanMX6/cdc20::pCLB2-CDC20::KanMX6 LRS4-13MYC::KanMX6/LRS4-13MYC::KanMX6 NDC10-6HA::HIS3MX6 pCup1-CLB3::KANMX
A29618	MATa/alpha ura3::pGPD1-GAL4(848).ER::URA3/ura3::pGPD1-GAL4(848).ER::URA3 GAL-NDT80::TRP1/GAL-NDT80::TRP1 cdc20::pCLB2-CDC20::KanMX6/cdc20::pCLB2-CDC20::KanMX6 LRS4-13MYC::KanMX6/LRS4-13MYC::KanMX6 NDC10-6HA::HIS3MX6 ndc80-1/ndc80-1 pCup1-CLB3::KANMX
A29643	MATa/alpha cdc20::pCLB2-CDC20::KanMX6/cdc20::pCLB2-CDC20::KanMX6 LRS4-13MYC::KanMX6/LRS4-13MYC::KanMX6 NDC10-6HA::HIS3MX6 pCup1-CLB4::KANMX
A29645	MATa/alpha Rts1-3V5:KanMX/Rts1-3V5:KanMX NDC10 -13MYC::KANMX6/NDC10 -13MYC::KANMX6 REC8-3HA::URA3/REC8-3HA::URA3
A29647	MATa/alpha Rts1-3V5:KanMX/Rts1-3V5:KanMX NDC10 -13MYC::KANMX6/NDC10 -13MYC::KANMX6 leu2::REC8-S136DS179DS197DT209D-3HA:LEU2/leu2::REC8-S136DS179DS197DT209D-3HA:LEU2 rec8∆::KanMX4/rec8∆::KanMX4
A29690	MATa/alpha cdc20::pCLB2-CDC20::KanMX6/cdc20::pCLB2-CDC20::KanMX6 ndc80-1/ndc80-1 leu2::pURA3-TetR-GFP::LEU2, CENV::TetOx224::HIS3
A29692	MATa/alpha cdc20::pCLB2-CDC20::KanMX6/cdc20::pCLB2-CDC20::KanMX6 ndc80-1/ndc80-1 leu2::pURA3-TetR-GFP::LEU2, CENV::TetOx224::HIS3 pCup1-CLB3::KanMX
A29718	MATa/alpha ura3::pGPD1-GAL4(848).ER::URA3/ura3::pGPD1-GAL4(848).ER::URA3 GAL-NDT80::TRP1/GAL-NDT80::TRP1 cdc20::pCLB2-CDC20::KanMX6/cdc20::pCLB2-CDC20::KanMX6 ndc80-1/ndc80-1 CENV::TetOx224::HIS3, leu2::pURA3-TetR-GFP::LEU2
A29720	MATa/alpha ura3::pGPD1-GAL4(848).ER::URA3/ura3::pGPD1-GAL4(848).ER::URA3 GAL-NDT80::TRP1/GAL-NDT80::TRP1 cdc20::pCLB2-CDC20::KanMX6/cdc20::pCLB2-CDC20::KanMX6 ndc80-1/ndc80-1 CENV::TetOx224::HIS3, leu2::pURA3-TetR-GFP::LEU2 pCup1-CLB3::KanMX
A29795	MATa/alpha ura3::pGPD1-GAL4(848).ER::URA3/ura3::pGPD1-GAL4(848).ER::URA3 GAL-NDT80::TRP1/GAL-NDT80::TRP1 Sgo1-3V5:KanMX/Sgo1-3V5:KanMX NDC10-6HA::HIS3MX6
A29799	MATa/alpha ura3::pGPD1-GAL4(848).ER::URA3/ura3::pGPD1-GAL4(848).ER::URA3 GAL-NDT80::TRP1/GAL-NDT80::TRP1 Sgo1-3V5:KanMX/Sgo1-3V5:KanMX NDC10-6HA::HIS3MX6 pCup1-CLB3::KANMX
A29957	MATa/alpha ura3::pGPD1-GAL4(848).ER::URA3/ura3::pGPD1-GAL4(848).ER::URA3 GAL-NDT80::TRP1/GAL-NDT80::TRP1 ubr1::HIS3/ubr1::HIS3 REC8-13MYC-KanMX6/ rec8::KanMX4::Rec8-3HA
A29959	MATa/alpha ura3::pGPD1-GAL4(848).ER::URA3/ura3::pGPD1-GAL4(848).ER::URA3 GAL-NDT80::TRP1/GAL-NDT80::TRP1 ubr1::HIS3/ubr1::HIS3 REC8-13MYC-KanMX6/ rec8::KanMX4::Rec8-3HA pCup1-CLB3::KANMX
A29961	MATa/alpha ura3::pGPD1-GAL4(848).ER::URA3/ura3::pGPD1-GAL4(848).ER::URA3 GAL-NDT80::TRP1/GAL-NDT80::TRP1 ubr1::HIS3/ubr1::HIS3 REC8-13MYC-KanMX6/ rec8::KanMX4::Rec8S197AS386AS387AS136AT173AS199AS245AT249A-S521AS522AS314AS410AS179AS215AS465AS466AS285AS494AS421AY14AS552AT18AT19AS292AS425AS404AS125AT126AS224A-3HA
A29963	MATa/alpha ura3::pGPD1-GAL4(848).ER::URA3/ura3::pGPD1-GAL4(848).ER::URA3 GAL-NDT80::TRP1/GAL-NDT80::TRP1 ubr1::HIS3/ubr1::HIS3 REC8-13MYC-KanMX6/ rec8::KanMX4::Rec8S197AS386AS387AS136AT173AS199AS245AT249A-S521AS522AS314AS410AS179AS215AS465AS466AS285AS494AS421AY14AS552AT18AT19AS292AS425AS404AS125AT126AS224A-3HA pCup1-CLB3::KANMX
A29965	MATa/alpha ura3::pGPD1-GAL4(848).ER::URA3/ura3::pGPD1-GAL4(848).ER::URA3 GAL-NDT80::TRP1/GAL-NDT80::TRP1 ubr1::HIS3/ubr1::HIS3 rec8::KanMX4::Rec8-3HA/rec8::KanMX4::Rec8-3HA pCup1-CLB3::KANMX
A29967	MATa/alpha ura3::pGPD1-GAL4(848).ER::URA3/ura3::pGPD1-GAL4(848).ER::URA3 GAL-NDT80::TRP1/GAL-NDT80::TRP1 ubr1::HIS3/ubr1::HIS3 rec8::KanMX4::Rec8S197AS386AS387AS136AT173AS199AS245AT249A-S521AS522AS314AS410AS179AS215AS465AS466AS285AS494AS421AY14AS552AT18AT19AS292AS425AS404AS125AT126AS224A-3HA/rec8::KanMX4::Rec8S197AS386AS387AS136AT173AS199AS245AT249AS521AS522AS314AS410AS179AS215AS465AS466AS285AS49…
A29994	MATa/ MATalpha HIS (?)/HIS (?)TRP (?)/TRP (?) sgo1::KanMX6::PCLB2-3HA-SGO1/sgo1::KanMX6::PCLB2-3HA-SGO1 cdc20::pCLB2-CDC20::KanMX6/cdc20::pCLB2-CDC20::KanMX6 REC8-3HA::URA3/REC8-3HA::URA3
A30340	MATa/alpha ura3::pGPD1-GAL4(848).ER::URA3/ura3::pGPD1-GAL4(848).ER::URA3 GAL-NDT80::TRP1/GAL-NDT80::TRP1 CENV::TetOx224::HIS3, leu2::pURA3-TetR-GFP::LEU2 Ndc80-3V5:KanMX
A30342	MATa/alpha ura3::pGPD1-GAL4(848).ER::URA3/ura3::pGPD1-GAL4(848).ER::URA3 GAL-NDT80::TRP1/GAL-NDT80::TRP1 CENV::TetOx224::HIS3, leu2::pURA3-TetR-GFP::LEU2 KanMX:pCup1-Ndc80-3V5:CNAT
A30386	MATa/alpha ura3::pGPD1-GAL4(848).ER::URA3/ura3::pGPD1-GAL4(848).ER::URA3 GAL-NDT80::TRP1/GAL-NDT80::TRP1 mad3∆::CNAT/mad3∆::CNAT leu2::pURA3-TetR-GFP::LEU2, CENV::TetOx224::HIS3
A30388	MATa/alpha ura3::pGPD1-GAL4(848).ER::URA3/ura3::pGPD1-GAL4(848).ER::URA3 GAL-NDT80::TRP1/GAL-NDT80::TRP1 mad3∆::CNAT/mad3∆::CNAT leu2::pURA3-TetR-GFP::LEU2, CENV::TetOx224::HIS3 pCup1-CLB3::KANMX
A30390	MATa/alpha ura3::pGPD1-GAL4(848).ER::URA3/ura3::pGPD1-GAL4(848).ER::URA3 GAL-NDT80::TRP1/GAL-NDT80::TRP1 mad3∆::CNAT/mad3∆::CNAT leu2::pURA3-TetR-GFP::LEU2, CENV::TetOx224::HIS3 ndc80-1/ndc80-1
A30392	MATa/alpha ura3::pGPD1-GAL4(848).ER::URA3/ura3::pGPD1-GAL4(848).ER::URA3 GAL-NDT80::TRP1/GAL-NDT80::TRP1 mad3∆::CNAT/mad3∆::CNAT leu2::pURA3-TetR-GFP::LEU2, CENV::TetOx224::HIS3 ndc80-1/ndc80-1 pCup1-CLB3::KANMX
A30638	MATa/alpha ura3::pGPD1-GAL4(848).ER::URA3/ura3::pGPD1-GAL4(848).ER::URA3 GAL-NDT80::TRP1/GAL-NDT80::TRP1 mad3∆::CNAT/mad3∆::CNAT leu2::pURA3-TetR-GFP::LEU2, CENV::TetOx224::HIS3/leu2::pURA3-TetR-GFP::LEU2, CENV::TetOx224::HIS3
A30640	MATa/alpha ura3::pGPD1-GAL4(848).ER::URA3/ura3::pGPD1-GAL4(848).ER::URA3 GAL-NDT80::TRP1/GAL-NDT80::TRP1 mad3∆::CNAT/mad3∆::CNAT leu2::pURA3-TetR-GFP::LEU2, CENV::TetOx224::HIS3/leu2::pURA3-TetR-GFP::LEU2, CENV::TetOx224::HIS3 pCup1-CLB3::KANMX
A30642	MATa/alpha ura3::pGPD1-GAL4(848).ER::URA3/ura3::pGPD1-GAL4(848).ER::URA3 GAL-NDT80::TRP1/GAL-NDT80::TRP1 leu2::pURA3-TetR-GFP::LEU2/leu2::pURA3-TetR-GFP::LEU2 CENV::TetOx224::HIS3/CENV::TetOx224::HIS3 mad3∆::CNAT/mad3∆::CNAT ndc80-1/ndc80-1
A30644	MATa/alpha ura3::pGPD1-GAL4(848).ER::URA3/ura3::pGPD1-GAL4(848).ER::URA3 GAL-NDT80::TRP1/GAL-NDT80::TRP1 leu2::pURA3-TetR-GFP::LEU2/leu2::pURA3-TetR-GFP::LEU2 CENV::TetOx224::HIS3/CENV::TetOx224::HIS3 mad3∆::CNAT/mad3∆::CNAT ndc80-1/ndc80-1 pCup1-CLB3::KANMX
A30700	MATa/alpha ura3::pGPD1-GAL4(848).ER::URA3/ura3::pGPD1-GAL4(848).ER::URA3 GAL-NDT80::TRP1/GAL-NDT80::TRP1 CENV::TetOx224::HIS3, leu2::pURA3-TetR-GFP::LEU2 SPC42-mCherry::NAT
A30702	MATa/alpha ura3::pGPD1-GAL4(848).ER::URA3/ura3::pGPD1-GAL4(848).ER::URA3 GAL-NDT80::TRP1/GAL-NDT80::TRP1 CENV::TetOx224::HIS3, leu2::pURA3-TetR-GFP::LEU2 SPC42-mCherry::NAT KanMX:pCUP1-Clb1
A30704	MATa/alpha ura3::pGPD1-GAL4(848).ER::URA3/ura3::pGPD1-GAL4(848).ER::URA3 GAL-NDT80::TRP1/GAL-NDT80::TRP1 CENV::TetOx224::HIS3, leu2::pURA3-TetR-GFP::LEU2 SPC42-mCherry::NAT pCup1-CLB3::KANMX
A30707	MATa/alpha ura3::pGPD1-GAL4(848).ER::URA3/ura3::pGPD1-GAL4(848).ER::URA3 GAL-NDT80::TRP1/GAL-NDT80::TRP1 CENV::TetOx224::HIS3, leu2::pURA3-TetR-GFP::LEU2 SPC42-mCherry::NAT pCup1-CLB4::KANMX
A30708	MATa/alpha ura3::pGPD1-GAL4(848).ER::URA3/ura3::pGPD1-GAL4(848).ER::URA3 GAL-NDT80::TRP1/GAL-NDT80::TRP1 CENV::TetOx224::HIS3, leu2::pURA3-TetR-GFP::LEU2 SPC42-mCherry::NAT pCup1-CLB5::KANMX
A30743	MATa/MATalpha Spo13-3V5:HisMX/Spo13-3V5:HisMX cdc20::pCLB2-CDC20::KanMX6/cdc20::pCLB2-CDC20::KanMX6
A30745	MATa/MATalpha Spo13-3V5:HisMX/Spo13-3V5:HisMX cdc20::pCLB2-CDC20::KanMX6/cdc20::pCLB2-CDC20::KanMX6 pCup1-CLB3::KANMX
A30747	MATa/MATalpha Spo13-3V5:HisMX/Spo13-3V5:HisMX cdc20::pCLB2-CDC20::KanMX6/cdc20::pCLB2-CDC20::KanMX6 pCup1-CLB4::KANMX
A30856	MATa/alpha ura3::pGPD1-GAL4(848).ER::URA3/ura3::pGPD1-GAL4(848).ER::URA3 GAL-NDT80::TRP1/GAL-NDT80::TRP1 Spo13-3V5:HisMX/Spo13-3V5:HisMX
A30858	MATa/alpha ura3::pGPD1-GAL4(848).ER::URA3/ura3::pGPD1-GAL4(848).ER::URA3 GAL-NDT80::TRP1/GAL-NDT80::TRP1 Spo13-3V5:HisMX/Spo13-3V5:HisMX pCup1-CLB3::KANMX
A30860	MATa/alpha ura3::pGPD1-GAL4(848).ER::URA3/ura3::pGPD1-GAL4(848).ER::URA3 GAL-NDT80::TRP1/GAL-NDT80::TRP1 Spo13-3V5:HisMX/Spo13-3V5:HisMX pCup1-CLB4::KANMX
A31019	MATa/alpha ura3::pGPD1-GAL4(848).ER::URA3 GAL-NDT80::TRP1/GAL-NDT80::TRP1 leu2::pURA3-TetR-GFP::LEU2, CENV::TetOx224::HIS3 PDS1-tdTomato-KlTRP1/PDS1-tdTomato-KlTRP1
A31021	MATa/alpha ura3::pGPD1-GAL4(848).ER::URA3 GAL-NDT80::TRP1/GAL-NDT80::TRP1 leu2::pURA3-TetR-GFP::LEU2, CENV::TetOx224::HIS3 PDS1-tdTomato-KlTRP1/PDS1-tdTomato-KlTRP1 pCup1-CLB3::KANMX
A31340	MATa/alpha ura3::pGPD1-GAL4(848).ER::URA3/ura3::pGPD1-GAL4(848).ER::URA3 GAL-NDT80::TRP1/GAL-NDT80::TRP1 mam1∆::NAT/mam1∆::NAT CENV::TetOx224::HIS3, leu2::pURA3-TetR-GFP::LEU2
A31342	MATa/alpha ura3::pGPD1-GAL4(848).ER::URA3/ura3::pGPD1-GAL4(848).ER::URA3 GAL-NDT80::TRP1/GAL-NDT80::TRP1 mam1∆::NAT/mam1∆::NAT CENV::TetOx224::HIS3, leu2::pURA3-TetR-GFP::LEU2 pCup1-CLB3::KANMX
A31847	MATa/alpha ura3::pGPD1-GAL4(848).ER::URA3/ura3::pGPD1-GAL4(848).ER::URA3 GAL-NDT80::TRP1/GAL-NDT80::TRP1 CENV::TetOx224::HIS3, leu2::pURA3-TetR-GFP::LEU2 Ndc80-3V5:KanMX pCup1-CLB3::KANMX
A31849	MATa/alpha ura3::pGPD1-GAL4(848).ER::URA3/ura3::pGPD1-GAL4(848).ER::URA3 GAL-NDT80::TRP1/GAL-NDT80::TRP1 CENV::TetOx224::HIS3, leu2::pURA3-TetR-GFP::LEU2 Ndc80-3V5:KanMX KanMX:pCUP1-Hsk3-3HA
A31851	MATa/alpha ura3::pGPD1-GAL4(848).ER::URA3/ura3::pGPD1-GAL4(848).ER::URA3 GAL-NDT80::TRP1/GAL-NDT80::TRP1 CENV::TetOx224::HIS3, leu2::pURA3-TetR-GFP::LEU2 Ndc80-3V5:KanMX KanMX:pCUP1-Hsk3-3HA KanMX:pCUP1-Hsk3-3HA
A31853	MATa/alpha ura3::pGPD1-GAL4(848).ER::URA3/ura3::pGPD1-GAL4(848).ER::URA3 GAL-NDT80::TRP1/GAL-NDT80::TRP1 CENV::TetOx224::HIS3, leu2::pURA3-TetR-GFP::LEU2 KanMX:pCup1-Ndc80-3V5:CNAT pCup1-CLB3::KANMX
A31855	MATa/alpha ura3::pGPD1-GAL4(848).ER::URA3/ura3::pGPD1-GAL4(848).ER::URA3 GAL-NDT80::TRP1/GAL-NDT80::TRP1 CENV::TetOx224::HIS3, leu2::pURA3-TetR-GFP::LEU2 KanMX:pCup1-Ndc80-3V5:CNAT KanMX:pCUP1-Hsk3-3HA
A31857	MATa/alpha ura3::pGPD1-GAL4(848).ER::URA3/ura3::pGPD1-GAL4(848).ER::URA3 GAL-NDT80::TRP1/GAL-NDT80::TRP1 CENV::TetOx224::HIS3, leu2::pURA3-TetR-GFP::LEU2 KanMX:pCup1-Ndc80-3V5:CNAT pCup1-CLB3::KANMX KanMX:pCUP1-Hsk3-3HA
A31861	MATa/alpha ura3::pGPD1-GAL4(848).ER::URA3/ura3::pGPD1-GAL4(848).ER::URA3 GAL-NDT80::TRP1/GAL-NDT80::TRP1 Hsk3-3V5:HisMX
A31945	MATa/ MATalpha trp1::hisG(?) GAL-NDT80::TRP1/ndt80::LEU2 Ask1-13myc:KanMX NDC10-6HA::HIS3MX6
A31947	MATa/ MATalpha trp1::hisG(?) GAL-NDT80::TRP1/ndt80::LEU2 Ask1-13myc:KanMX NDC10-6HA::HIS3MX6 pCup1-CLB3::KANMX
A31949	MATa/ MATalpha trp1::hisG(?) GAL-NDT80::TRP1/ndt80::LEU2 Ask1-13myc:KanMX NDC10-6HA::HIS3MX6 KanMX:pCup1-Ndc80-3V5:CNAT pCup1-CLB3::KANMX
A31951	MATa/ MATalpha trp1::hisG(?) GAL-NDT80::TRP1/ndt80::LEU2 Ask1-13myc:KanMX NDC10-6HA::HIS3MX6 KanMX:pCUP1-Hsk3 KanMX:pCup1-Ndc80-3V5:CNAT
A31953	MATa/ MATalpha trp1::hisG(?) GAL-NDT80::TRP1/ndt80::LEU2 Ask1-13myc:KanMX NDC10-6HA::HIS3MX6 KanMX:pCUP1-Hsk3 KanMX:pCup1-Ndc80-3V5:CNAT pCup1-CLB3::KANMX
A31955	MATa/ MATalpha TRP1/trp1::hisG cdc20::pCLB2-CDC20::KanMX6/cdc20::pCLB2-CDC20::KanMX6 NDC10-6HA::HIS3MX6 Ask1-13myc:KanMX
A32060	MATa/alpha ura3::pGPD1-GAL4(848).ER::URA3/ura3::pGPD1-GAL4(848).ER::URA3 GAL-NDT80::TRP1/GAL-NDT80::TRP1 KanMX:pCUP1-Hsk3-3HA:HisMX
A32470	MATa/alpha ura3::pGPD1-GAL4(848).ER::URA3/ura3::pGPD1-GAL4(848).ER::URA3 GAL-NDT80::TRP1/GAL-NDT80::TRP1 leu2::pURA3-TetR-GFP::LEU2/leu2::pURA3-TetR-GFP::LEU2 , CENV::TetOx224::HIS3/CENV::TetOx224::HIS3 pCup1-CLB4::KANMX
A33199	MATa/alpha ura3::pGPD1-GAL4(848).ER::URA3/ura3::pGPD1-GAL4(848).ER::URA3 GAL-NDT80::TRP1/GAL-NDT80::TRP1 leu2::URA3p-tetR-tdTomato::LEU2 CENV::tetOx224::HIS3 KanMX:pCUP1-Clb5-eGFP:HIS3MX
A33201	MATa/alpha ura3::pGPD1-GAL4(848).ER::URA3/ura3::pGPD1-GAL4(848).ER::URA3 GAL-NDT80::TRP1/GAL-NDT80::TRP1 CDC28-3V5::KanMX pCup1-CLB3::KANMX
A33203	MATa/alpha ura3::pGPD1-GAL4(848).ER::URA3/ura3::pGPD1-GAL4(848).ER::URA3 GAL-NDT80::TRP1/GAL-NDT80::TRP1 ndc80-1/ndc80-1 CDC28-3V5::KanMX
A33205	MATa/alpha ura3::pGPD1-GAL4(848).ER::URA3/ura3::pGPD1-GAL4(848).ER::URA3 GAL-NDT80::TRP1/GAL-NDT80::TRP1 ndc80-1/ndc80-1 CDC28-3V5::KanMX pCup1-CLB3::KANMX
